# Supplementary material for: Genomic Signatures of Freshwater Adaptation in Pacific Herring (Clupea pallasii)
Source: Genes (Basel). 2022 Oct 14;13(10):1856. doi: 10.3390/genes13101856 (PMC9601299; doi:10.3390/genes13101856)
Supplement: Supplementary file 1 [file genes-13-01856-s001.zip]

Archive with 1 entries (1 files):
- genes-1927947-supplementary.xlsx
