# Supplementary material for: Genomic Signatures of Freshwater Adaptation in Pacific Herring (Clupea pallasii)
Source: Genes (Basel). 2022 Oct 14;13(10):1856. doi: 10.3390/genes13101856 (PMC9601299; doi:10.3390/genes13101856)
Supplement: Supplementary file 1 [file genes-13-01856-s001.zip › genes-1927947-supplementary.xlsx]

## Sheet: Table_S1
Table S1: Illumina generated reads and ratio of mapped reads to Atlantic herring (Clupea harengus) reference genome sequence (Ch_v2.0.2)
Ecological form	Population name	Library name	Total number of reads	Total number of mapped reads	Percentage of mapped reads, %
Marine ecological form (n = 39)
	Bering Sea, Gulf of Anadyr (Scva)	cva62_4_7	5,666,616	4,738,602	83.62
		cva64_5_7	3,018,548	2,509,976	83.15
		cva65_6_8	6,021,332	4,904,522	81.45
	Sea of Japan, Alexandrov Gulf (Salex)	Salex_4_1	5,179,860	4,543,173	87.71
		Salex_4_2	6,097,712	5,300,285	86.92
		Salex_4_3	6,324,602	5,488,450	86.78
		Salex_4_4	4,694,576	4,056,387	86.41
		Salex_4_5	12,271,572	10,390,156	84.67
	Sea of Japan, Amur Bay (Samur)	Samur_5_1	2,908,232	2,495,497	85.81
		Samur_5_2	4,198,660	3,577,821	85.21
		Samur_5_3	3,673,618	3,140,279	85.48
		Samur_5_4	4,625,562	4,022,794	86.97
		Samur_5_5	11,583,482	9,801,069	84.61
	Kara Sea (Scvk)	cvk62_4_8	11,185,124	7,857,452	70.25
		cvk64_5_8	7,580,228	6,449,110	85.08
		cvk65_6_9	4,541,732	3,357,444	73.92
	Shelikhov Gulf, Sea of Okhotsk (Seve)	Seve_7_1	3,133,708	2,745,338	87.61
		Seve_7_2	2,941,022	2,524,902	85.85
		Seve_7_3	4,041,428	3,487,819	86.30
		Seve_7_4	3,921,344	3,427,086	87.40
		Seve_7_5	1,946,010	1,688,332	86.76
	Bering Sea (Sk12)	Sk12_8_1	1,367,174	1,162,808	85.05
		Sk12_8_2	1,490,228	1,259,581	84.52
		Sk12_8_3	2,122,210	1,819,568	85.74
		Sk12_8_4	1,501,542	1,291,062	85.98
		Sk12_8_5	46.952	28,130	59.91
	Bering Sea, Karagin Bay (Skrg)	Skrg_6_1	2,967,480	2,593,525	87.40
		Skrg_6_2	567.752	468.851	82.58
		Skrg_6_3	2,313,992	1,990,373	86.01
		Skrg_6_4	2,354,066	2,059,382	87.48
		Skrg_6_5	1,326,658	997.854	75.22
	Kuril Islands, Pacific Ocean (Sukur)	Sukur_9_1	611.838	503.972	82.37
		Sukur_9_2	655.364	550.188	83.95
		Sukur_9_3	2,457,912	2,092,991	85.15
		Sukur_9_4	54.746	34.742	63.46
		Sukur_9_5	433.684	343.676	79.25
	Sea of Okhotsk, Tugur Bay (Sclu7)	Sclu738_5_1	1,622,878	1,019,335	62.81
		Sclu739_6_1	1,056,650	698.535	66.11
		Sclu743_7_1	1,327,108	876.993	66.08
Lake ecological form (n = 15)
	Ainskoe Lake, Sakhalin Island (Fain)	Fain_1_1	2,647,206	2,231,822	84.31
		Fain_1_2	3,998,342	3,460,126	86.54
		Fain_1_3	3,418,226	2,869,777	83.96
		Fain_1_4	5,600,290	4,877,823	87.10
		Fain_1_5	3,033,190	2,589,456	85.37
	Nerpiche Lake, Kamchatka (Fnerp)	Fnerp_3_1	10,390,416	9,030,416	86.91
		Fnerp_3_2	9,659,486	8,452,136	87.50
		Fnerp_3_3	10,079,748	8,787,378	87.18
		Fnerp_3_4	7,468,048	6,607,955	88.48
		Fnerp_3_5	1,853,794	1,451,606	78.30
	Bolshoy Vilyuy Lake, Kamchatka (Fvil)	Fvill_2_1	3,619,684	3,097,004	85.56
		Fvill_2_2	4,001,572	3,358,642	83.93
		Fvill_2_3	2,572,408	2,155,311	83.79
		Fvill_2_4	3,656,196	3,136,376	85.78
		Fvill_2_5	4,601,738	3,951,322	85.87
Total			216,433,546	182,355,210	82.62

## Sheet: Table_S2
Table S2: : Genes containing of discriminating SNP loci between marine and lack ecological forms of Pacific herring (Clupea pallasii)
Gene symbol	Ensembl Gene ID	Gene Type	Reference genome	Chromosome number	Position (Mbp)	Gene name
slc4a1b	ENSCHAG00000010375	protein_coding	Atlantic herring	1	12.4775	solute carrier family 4 member 1b (Diego blood group)
	ENSCHAG00000016507	protein_coding	Atlantic herring	1	13.4884
	ENSCHAG00000004340	protein_coding	Atlantic herring	1	17.3477
sept9a	ENSCHAG00000006275	protein_coding	Atlantic herring	1	20.5315	septin 9a
igf2bp1	ENSCHAG00000012263	protein_coding	Atlantic herring	1	28.9649	insulin-like growth factor 2 mRNA binding protein 1
slc39a10	ENSCHAG00000010449	protein_coding	Atlantic herring	2	15.6453	solute carrier family 39 member 10
epc2	ENSCHAG00000020427	protein_coding	Atlantic herring	2	16.5202	enhancer of polycomb homolog 2 (Drosophila)
irs2b	ENSCHAG00000021971	protein_coding	Atlantic herring	2	17.4824	insulin receptor substrate 2b
spegb	ENSCHAG00000022639	protein_coding	Atlantic herring	2	19.2416	striated muscle enriched protein kinase b
	ENSCHAG00000025155	protein_coding	Atlantic herring	2	19.8655
	ENSCHAG00000000154	protein_coding	Atlantic herring	2	19.9424
	ENSCHAG00000000166	protein_coding	Atlantic herring	2	19.9517
kalrna	ENSCHAG00000025512	protein_coding	Atlantic herring	2	24.3438	kalirin RhoGEF kinase a
	ENSCHAG00000027824	protein_coding	Atlantic herring	2	28.2104
epha3	ENSCHAG00000008894	protein_coding	Atlantic herring	2	31.6467	EPH receptor A3
tjp1b	ENSCHAG00000000494	protein_coding	Atlantic herring	3	15.5470	tight junction protein 1b
	ENSCHAG00000016323	protein_coding	Atlantic herring	3	23.3896
BRSK2	ENSCHAG00000017077	protein_coding	Atlantic herring	3	25.9090	BR serine/threonine kinase 2
abcc8	ENSCHAG00000017040	protein_coding	Atlantic herring	3	32.1806	ATP-binding cassette, sub-family C (CFTR/MRP), member 8
ntsr1	ENSCHAG00000014915	protein_coding	Atlantic herring	4	1.3011	neurotensin receptor 1 (high affinity)
nol4lb	ENSCHAG00000020634	protein_coding	Atlantic herring	4	9.3022	nucleolar protein 4-like b
pcmtd2a	ENSCHAG00000008908	protein_coding	Atlantic herring	4	19.5285	protein-L-isoaspartate O-methyltransferase domain-containing protein 2-like
eif4g3b	ENSCHAG00000011241	protein_coding	Atlantic herring	4	20.1921	eukaryotic translation initiation factor 4 gamma, 3b
cdh4	ENSCHAG00000025571	protein_coding	Atlantic herring	5	8.5627	cadherin 4, type 1, R-cadherin (retinal)
lmod1b	ENSCHAG00000018881	protein_coding	Atlantic herring	5	17.7837	leiomodin 1b (smooth muscle)
timm17a	ENSCHAG00000018962	protein_coding	Atlantic herring	5	17.7977	translocase of inner mitochondrial membrane 17A
ca16b	ENSCHAG00000006183	protein_coding	Atlantic herring	5	18.7319	carbonic anhydrase XVI b
setd5	ENSCHAG00000015104	protein_coding	Atlantic herring	5	18.9721	SET domain containing 5
	ENSCHAG00000023104	lncRNA	Atlantic herring	6	23.4660
CDH8	ENSCHAG00000022669	protein_coding	Atlantic herring	6	1.8334	cadherin 8
piezo1	ENSCHAG00000022740	protein_coding	Atlantic herring	6	19.6561	piezo type mechanosensitive ion channel component 1
uacab	ENSCHAG00000024120	protein_coding	Atlantic herring	6	21.2961	uveal autoantigen with coiled-coil domains and ankyrin repeats protein-like
lmo1	ENSCHAG00000025047	protein_coding	Atlantic herring	6	21.7584	LIM domain only 1
WHAMM	ENSCHAG00000022574	protein_coding	Atlantic herring	6	28.1883	WASP homolog associated with actin, golgi membranes and microtubules
luzp2	ENSCHAG00000006928	protein_coding	Atlantic herring	6	29.4479	leucine zipper protein 2
syt7b	ENSCHAG00000007263	protein_coding	Atlantic herring	6	29.7025	synaptotagmin VIIb
adamtsl3	ENSCHAG00000008418	protein_coding	Atlantic herring	6	29.8552	ADAMTS-like 3
efl1	ENSCHAG00000009530	protein_coding	Atlantic herring	6	29.9697	elongation factor like GTPase 1
cemip	ENSCHAG00000010147	protein_coding	Atlantic herring	6	30.2234	cell migration inducing hyaluronidase 1
adamts17	ENSCHAG00000011700	protein_coding	Atlantic herring	6	30.4681	ADAM metallopeptidase with thrombospondin type 1 motif, 17
nfat5b	ENSCHAG00000012250	protein_coding	Atlantic herring	6	30.5734	nuclear factor of activated T cells 5b
trpm1a	ENSCHAG00000015154	protein_coding	Atlantic herring	6	30.7749	transient receptor potential cation channel, subfamily M, member 1a
	ENSCHAG00000027633	lncRNA	Atlantic herring	7	9.3072
unc13ba	ENSCHAG00000024797	protein_coding	Atlantic herring	7	5.8518	unc-13 homolog Ba (C. elegans)
rtn4r	ENSCHAG00000001444	protein_coding	Atlantic herring	7	6.9429	reticulon 4 receptor
	ENSCHAG00000026804	protein_coding	Atlantic herring	7	13.7293	si:ch211-204c21.1
si:ch73-138n13.1	ENSCHAG00000018733	protein_coding	Atlantic herring	7	19.5093	si:ch73-138n13.1
dok2	ENSCHAG00000018808	protein_coding	Atlantic herring	7	19.6562	docking protein 2
lzts1	ENSCHAG00000018830	protein_coding	Atlantic herring	7	20.0523	leucine zipper, putative tumor suppressor 1
CABP1	ENSCHAG00000000689	protein_coding	Atlantic herring	7	20.4287	calcium binding protein 1a
	ENSCHAG00000000847	protein_coding	Atlantic herring	7	20.4811
olfml2a	ENSCHAG00000002009	protein_coding	Atlantic herring	7	20.6615	olfactomedin-like 2A
si:dkeyp-14d3.1	ENSCHAG00000003015	protein_coding	Atlantic herring	7	20.9173	si:dkeyp-14d3.1
slc15a4	ENSCHAG00000003143	protein_coding	Atlantic herring	7	21.1006	solute carrier family 15 member 4
TMEM132D	ENSCHAG00000003227	protein_coding	Atlantic herring	7	21.2061	transmembrane protein 132D
fzd10	ENSCHAG00000003336	protein_coding	Atlantic herring	7	21.3738	frizzled class receptor 10
piwil1	ENSCHAG00000003970	protein_coding	Atlantic herring	7	21.4168	piwi-like RNA-mediated gene silencing 1
	ENSCHAG00000013947	protein_coding	Atlantic herring	7	21.5071
	ENSCHAG00000014852	protein_coding	Atlantic herring	7	21.6653	ral guanine nucleotide dissociation stimulator
odf2b	ENSCHAG00000015291	protein_coding	Atlantic herring	7	21.7098	outer dense fiber of sperm tails 2b
lhx2b	ENSCHAG00000016710	protein_coding	Atlantic herring	7	21.9927	LIM/homeobox protein Lhx2-like
ctu1	ENSCHAG00000016772	protein_coding	Atlantic herring	7	22.1027	cytosolic thiouridylase subunit 1
citb	ENSCHAG00000021124	protein_coding	Atlantic herring	7	22.2636	citron rho-interacting serine/threonine kinase b
MTMR3	ENSCHAG00000021964	protein_coding	Atlantic herring	7	22.3154	myotubularin related protein 3
cux2b	ENSCHAG00000024338	protein_coding	Atlantic herring	7	22.3533	cut-like homeobox 2b
ift81	ENSCHAG00000024605	protein_coding	Atlantic herring	7	22.6504	intraflagellar transport 81
rapgef1a	ENSCHAG00000024691	protein_coding	Atlantic herring	7	22.6776	Rap guanine nucleotide exchange factor (GEF) 1a
med27	ENSCHAG00000000274	protein_coding	Atlantic herring	7	22.7727	mediator complex subunit 27
ntng2a	ENSCHAG00000000292	protein_coding	Atlantic herring	7	22.8544	netrin g2a
	ENSCHAG00000000424	protein_coding	Atlantic herring	7	22.9412
snrnp200	ENSCHAG00000004918	protein_coding	Atlantic herring	7	23.2404	small nuclear ribonucleoprotein U5 subunit 200
slc20a1a	ENSCHAG00000005240	protein_coding	Atlantic herring	7	23.2610	sodium-dependent phosphate transporter 1-A-like
	ENSCHAG00000006467	protein_coding	Atlantic herring	7	23.5769
mvb12bb	ENSCHAG00000007010	protein_coding	Atlantic herring	7	23.8479	multivesicular body subunit 12Bb
ralgps1	ENSCHAG00000007191	protein_coding	Atlantic herring	7	24.1030	Ral GEF with PH domain and SH3 binding motif 1
hmcn2	ENSCHAG00000008960	protein_coding	Atlantic herring	7	24.4959	hemicentin 2
	ENSCHAG00000018377	protein_coding	Atlantic herring	7	25.0561
LRRTM4	ENSCHAG00000018459	protein_coding	Atlantic herring	7	25.2933	leucine-rich repeat transmembrane neuronal protein 4-like
	ENSCHAG00000018509	protein_coding	Atlantic herring	7	25.5064
neflb	ENSCHAG00000019640	protein_coding	Atlantic herring	7	25.6458	neurofilament, light polypeptide b
asb6	ENSCHAG00000019961	protein_coding	Atlantic herring	7	25.6985	ankyrin repeat and SOCS box containing 6
BCR	ENSCHAG00000020003	protein_coding	Atlantic herring	7	25.7067	si:dkey-91m11.5
specc1la	ENSCHAG00000021127	protein_coding	Atlantic herring	7	25.7523	sperm antigen with calponin homology and coiled-coil domains 1-like a
gucd1	ENSCHAG00000001403	protein_coding	Atlantic herring	7	25.8051	guanylyl cyclase domain containing 1
	ENSCHAG00000001689	protein_coding	Atlantic herring	7	25.8379	taste receptor type 2 member 16-like
PITPNM2	ENSCHAG00000019619	protein_coding	Atlantic herring	7	29.9357	phosphatidylinositol transfer protein membrane associated 2
camk2a	ENSCHAG00000009354	protein_coding	Atlantic herring	8	0.7140	calcium/calmodulin dependent protein kinase II alpha
amer1	ENSCHAG00000023237	protein_coding	Atlantic herring	8	1.6803	APC membrane recruitment protein 1
med13a	ENSCHAG00000023322	protein_coding	Atlantic herring	8	8.2967	mediator complex subunit 13
dlg2	ENSCHAG00000027467	protein_coding	Atlantic herring	8	16.0887	discs large MAGUK scaffold protein 2
trpc4b	ENSCHAG00000008949	protein_coding	Atlantic herring	9	2.5175	transient receptor potential cation channel, subfamily C, member 4b
baz1b	ENSCHAG00000011090	protein_coding	Atlantic herring	9	5.0902	bromodomain adjacent to zinc finger domain, 1B
git1	ENSCHAG00000011000	protein_coding	Atlantic herring	9	7.8287	G protein-coupled receptor kinase interacting ArfGAP 1
	ENSCHAG00000008930	protein_coding	Atlantic herring	9	20.8368
IQCJ-SCHIP1	ENSCHAG00000011564	protein_coding	Atlantic herring	9	21.2925	schwannomin-interacting protein 1-like
dscamb	ENSCHAG00000016941	protein_coding	Atlantic herring	9	23.6591	Down syndrome cell adhesion molecule b
ptprsa	ENSCHAG00000010587	protein_coding	Atlantic herring	10	16.8225	protein tyrosine phosphatase receptor type Sa
pex5la	ENSCHAG00000025465	protein_coding	Atlantic herring	10	17.6613	peroxisomal biogenesis factor 5-like a
grin3bb	ENSCHAG00000025468	protein_coding	Atlantic herring	10	28.7510	glutamate receptor, ionotropic, N-methyl-D-aspartate 3Bb
	ENSCHAG00000016364	lncRNA	Atlantic herring	11	17.1458
	ENSCHAG00000022141	protein_coding	Atlantic herring	11	11.1917
gnl2	ENSCHAG00000016691	protein_coding	Atlantic herring	11	13.2426	G protein nucleolar 2
arid1aa	ENSCHAG00000011660	protein_coding	Atlantic herring	11	15.5352	AT rich interactive domain 1Aa (SWI-like)
adgrb1a	ENSCHAG00000016372	protein_coding	Atlantic herring	11	17.1846	adhesion G protein-coupled receptor B1a
si:dkeyp-69b9.3	ENSCHAG00000005249	protein_coding	Atlantic herring	11	23.0692	myocardin-like
	ENSCHAG00000013472	protein_coding	Atlantic herring	11	23.4468	mediator of DNA damage checkpoint 1
	ENSCHAG00000012244	pseudogene	Atlantic herring	11	18.5395
	ENSCHAG00000005339	lncRNA	Atlantic herring	12	21.4260
LRRTM4	ENSCHAG00000018372	protein_coding	Atlantic herring	12	6.4183	si:dkey-28o19.1
adra1ab	ENSCHAG00000019317	protein_coding	Atlantic herring	12	6.8241	adrenoceptor alpha 1Ab
rgs3a	ENSCHAG00000006335	protein_coding	Atlantic herring	12	9.3876	regulator of G protein signaling 3a
tpst2	ENSCHAG00000020617	protein_coding	Atlantic herring	12	10.8955	tyrosylprotein sulfotransferase 2
si:dkey-34e4.1	ENSCHAG00000012287	protein_coding	Atlantic herring	12	12.2568	si:dkey-34e4.1
MAST4	ENSCHAG00000024709	protein_coding	Atlantic herring	12	13.4766	microtubule associated serine/threonine kinase family member 4
pik3r1	ENSCHAG00000025810	protein_coding	Atlantic herring	12	13.6496	phosphoinositide-3-kinase, regulatory subunit 1 (alpha)
naa25	ENSCHAG00000024455	protein_coding	Atlantic herring	12	17.6888	N(alpha)-acetyltransferase 25, NatB auxiliary subunit
TTC28	ENSCHAG00000024537	protein_coding	Atlantic herring	12	17.7312	tetratricopeptide repeat domain 28
pla2g3	ENSCHAG00000024560	protein_coding	Atlantic herring	12	17.7806	phospholipase A2 group III
niban2a	ENSCHAG00000002697	protein_coding	Atlantic herring	12	17.8946	niban apoptosis regulator 2a
akna	ENSCHAG00000008395	protein_coding	Atlantic herring	12	17.9670	AT-hook transcription factor
whrna	ENSCHAG00000008457	protein_coding	Atlantic herring	12	17.9980	whirlin a
man1b1a	ENSCHAG00000008870	protein_coding	Atlantic herring	12	18.0981	mannosidase, alpha, class 1B, member 1a
cacna1bb	ENSCHAG00000009515	protein_coding	Atlantic herring	12	18.2109	calcium channel, voltage-dependent, N type, alpha 1B subunit, b
arrdc1b	ENSCHAG00000025627	protein_coding	Atlantic herring	12	18.4018	arrestin domain containing 1b
CEL	ENSCHAG00000025748	protein_coding	Atlantic herring	12	18.5630	bile salt-activated lipase-like
gtf3c5	ENSCHAG00000025790	protein_coding	Atlantic herring	12	18.5729	general transcription factor IIIC, polypeptide 5
CEL	ENSCHAG00000025824	protein_coding	Atlantic herring	12	18.6105	carboxyl ester lipase
gtf3c5	ENSCHAG00000025842	protein_coding	Atlantic herring	12	18.6519	general transcription factor IIIC, polypeptide 5
gtf3c4	ENSCHAG00000025874	protein_coding	Atlantic herring	12	18.7626	general transcription factor IIIC subunit 4
rxraa	ENSCHAG00000026104	protein_coding	Atlantic herring	12	18.9910	retinoid X receptor, alpha a
wdr5	ENSCHAG00000026230	protein_coding	Atlantic herring	12	19.1111	WD repeat domain 5
vav2	ENSCHAG00000026325	protein_coding	Atlantic herring	12	19.1452	vav 2 guanine nucleotide exchange factor
dnai1.2	ENSCHAG00000027125	protein_coding	Atlantic herring	12	19.3818	dynein, axonemal, intermediate chain 1, paralog 2
	ENSCHAG00000027177	protein_coding	Atlantic herring	12	19.8462
glrx	ENSCHAG00000027210	protein_coding	Atlantic herring	12	20.0565	glutaredoxin
ell2	ENSCHAG00000027215	protein_coding	Atlantic herring	12	20.0652	elongation factor, RNA polymerase II, 2
pcsk1	ENSCHAG00000027248	protein_coding	Atlantic herring	12	20.1023	proprotein convertase subtilisin/kexin type 1
cast	ENSCHAG00000027335	protein_coding	Atlantic herring	12	20.1326	calpastatin
olfm1b	ENSCHAG00000027400	protein_coding	Atlantic herring	12	20.4782	olfactomedin 1b
egfl7	ENSCHAG00000027423	protein_coding	Atlantic herring	12	20.6941	EGF-like-domain, multiple 7
cdk5rap2	ENSCHAG00000027434	protein_coding	Atlantic herring	12	20.7610	CDK5 regulatory subunit associated protein 2
lrrc8aa	ENSCHAG00000027524	protein_coding	Atlantic herring	12	20.9074	leucine rich repeat containing 8 VRAC subunit A
	ENSCHAG00000002486	protein_coding	Atlantic herring	12	21.1164
TNC	ENSCHAG00000003789	protein_coding	Atlantic herring	12	21.2778	zmp:0000000846
	ENSCHAG00000007340	protein_coding	Atlantic herring	12	21.5557
rplp0	ENSCHAG00000007441	protein_coding	Atlantic herring	12	21.6050	ribosomal protein lateral stalk subunit P0
cita	ENSCHAG00000007548	protein_coding	Atlantic herring	12	21.6225	citron rho-interacting serine/threonine kinase a
	ENSCHAG00000007923	protein_coding	Atlantic herring	12	21.6983	myotubularin related protein 3
CUX2	ENSCHAG00000012465	protein_coding	Atlantic herring	12	21.7196	cut like homeobox 2
PPP1CA	ENSCHAG00000012555	protein_coding	Atlantic herring	12	21.7549	serine/threonine-protein phosphatase PP1-gamma catalytic subunit
mcc	ENSCHAG00000012781	protein_coding	Atlantic herring	12	21.7717	MCC regulator of WNT signaling pathway
tek	ENSCHAG00000017643	protein_coding	Atlantic herring	12	22.0144	TEK tyrosine kinase, endothelial
dcc	ENSCHAG00000021384	protein_coding	Atlantic herring	12	22.3343	DCC netrin 1 receptor
atp5fa1	ENSCHAG00000022181	protein_coding	Atlantic herring	12	22.6052	methyl-CpG-binding domain protein 2-like
prkaa1	ENSCHAG00000022395	protein_coding	Atlantic herring	12	22.6544	protein kinase, AMP-activated, alpha 1 catalytic subunit
	ENSCHAG00000025652	protein_coding	Atlantic herring	12	22.7843
rpl28	ENSCHAG00000025897	protein_coding	Atlantic herring	12	22.8715	ribosomal protein L28
zbtb43	ENSCHAG00000002356	protein_coding	Atlantic herring	12	23.1124	zinc finger and BTB domain containing 43
RALGPS1	ENSCHAG00000002473	protein_coding	Atlantic herring	12	23.1177	Ral GEF with PH domain and SH3 binding motif 1
angptl2a	ENSCHAG00000003585	protein_coding	Atlantic herring	12	23.1570	angiopoietin-like 2a
crata	ENSCHAG00000003848	protein_coding	Atlantic herring	12	23.2512	carnitine O-acetyltransferase a
ptpa	ENSCHAG00000004320	protein_coding	Atlantic herring	12	23.2627	protein phosphatase 2 phosphatase activator
ntmt1	ENSCHAG00000004859	protein_coding	Atlantic herring	12	23.4208	N-terminal Xaa-Pro-Lys N-methyltransferase 1
lrsam1	ENSCHAG00000005132	protein_coding	Atlantic herring	12	23.4499	leucine rich repeat and sterile alpha motif containing 1
CRB2	ENSCHAG00000007287	protein_coding	Atlantic herring	12	23.5780	crumbs cell polarity complex component 2
LHX2	ENSCHAG00000009120	protein_coding	Atlantic herring	12	23.7069	LIM homeobox 2
nek6	ENSCHAG00000009167	protein_coding	Atlantic herring	12	23.7292	NIMA related kinase 6
NR6A1	ENSCHAG00000009757	protein_coding	Atlantic herring	12	23.8289	nuclear receptor subfamily 6 group A member 1
arpc5lb	ENSCHAG00000009956	protein_coding	Atlantic herring	12	24.0179	actin related protein 2/3 complex subunit 5 like
si:dkey-220k22.1	ENSCHAG00000010356	protein_coding	Atlantic herring	12	24.1169	si:dkey-220k22.1
sh3glb2b	ENSCHAG00000010417	protein_coding	Atlantic herring	12	24.2641	SH3-domain GRB2-like endophilin B2b
pip5kl1	ENSCHAG00000011429	protein_coding	Atlantic herring	12	24.2853	phosphatidylinositol-4-phosphate 5-kinase-like 1
fam102ab	ENSCHAG00000011493	protein_coding	Atlantic herring	12	24.3078	family with sequence similarity 102 member Ab
slc25a25b	ENSCHAG00000011571	protein_coding	Atlantic herring	12	24.3625	solute carrier family 25 member 25
uap1l1	ENSCHAG00000013164	protein_coding	Atlantic herring	12	24.3931	UDP-N-acetylglucosamine pyrophosphorylase 1 like 1
pkn3	ENSCHAG00000013440	protein_coding	Atlantic herring	12	24.4046	protein kinase N3
sptan1	ENSCHAG00000019407	protein_coding	Atlantic herring	12	24.4309	spectrin alpha, non-erythrocytic 1
	ENSCHAG00000023569	protein_coding	Atlantic herring	12	24.6255
myo5b	ENSCHAG00000024021	protein_coding	Atlantic herring	12	24.7025	myosin VB
rictorb	ENSCHAG00000026229	protein_coding	Atlantic herring	12	24.7953	RPTOR independent companion of MTOR, complex 2b
nnt	ENSCHAG00000026492	protein_coding	Atlantic herring	12	24.8681	nicotinamide nucleotide transhydrogenase
fgf10a	ENSCHAG00000026910	protein_coding	Atlantic herring	12	24.9527	fibroblast growth factor 10a
rai14	ENSCHAG00000026917	protein_coding	Atlantic herring	12	25.0052	retinoic acid induced 14
slc45a2	ENSCHAG00000026941	protein_coding	Atlantic herring	12	25.0819	solute carrier family 45 member 2
si:dkey-247m21.3	ENSCHAG00000027683	protein_coding	Atlantic herring	12	25.2264	si:dkey-247m21.3
	ENSCHAG00000000381	protein_coding	Atlantic herring	12	25.2609
dusp4	ENSCHAG00000000454	protein_coding	Atlantic herring	12	25.3269	dual specificity phosphatase 4
tnksa	ENSCHAG00000004628	protein_coding	Atlantic herring	12	25.4631	tankyrase, TRF1-interacting ankyrin-related ADP-ribose polymerase a
	ENSCHAG00000010018	pseudogene	Atlantic herring	12	24.0205
anapc1	ENSCHAG00000019502	protein_coding	Atlantic herring	13	3.0152	anaphase promoting complex subunit 1
	ENSCHAG00000022844	protein_coding	Atlantic herring	13	17.9947
ush2a	ENSCHAG00000009254	protein_coding	Atlantic herring	14	2.4006	Usher syndrome 2A (autosomal recessive, mild)
	ENSCHAG00000027017	protein_coding	Atlantic herring	14	15.8465
KATNBL1	ENSCHAG00000027711	protein_coding	Atlantic herring	14	16.4337	katanin regulatory subunit B1 like 1
acp7	ENSCHAG00000027712	protein_coding	Atlantic herring	14	16.4392	acid phosphatase 7, tartrate resistant (putative)
ahi1	ENSCHAG00000015240	protein_coding	Atlantic herring	14	26.1544	Abelson helper integration site 1
zbtb1	ENSCHAG00000003101	protein_coding	Atlantic herring	15	0.0884	zinc finger and BTB domain containing 1
mei4	ENSCHAG00000016335	protein_coding	Atlantic herring	15	1.7866	meiosis-specific, MEI4 homolog (S. cerevisiae)
unc80	ENSCHAG00000017395	protein_coding	Atlantic herring	16	0.3274	unc-80 homolog (C. elegans)
	ENSCHAG00000009326	protein_coding	Atlantic herring	16	1.5758
	ENSCHAG00000009420	protein_coding	Atlantic herring	16	1.5844
tbc1d22a	ENSCHAG00000010757	protein_coding	Atlantic herring	16	2.1221	TBC1 domain family, member 22a
lmf2b	ENSCHAG00000019968	protein_coding	Atlantic herring	16	2.7283	lipase maturation factor 2b
dusp12	ENSCHAG00000022961	protein_coding	Atlantic herring	16	3.4974	dual specificity phosphatase 12
prkcea	ENSCHAG00000023351	protein_coding	Atlantic herring	16	3.6752	protein kinase C, epsilon a
	ENSCHAG00000023665	protein_coding	Atlantic herring	16	3.7366
anks1b	ENSCHAG00000005896	protein_coding	Atlantic herring	16	22.3522	ankyrin repeat and sterile alpha motif domain containing 1B
NFX1	ENSCHAG00000025569	protein_coding	Atlantic herring	17	8.2220	nuclear transcription factor, X-box binding 1
VAV3	ENSCHAG00000025339	protein_coding	Atlantic herring	17	10.7864	vav guanine nucleotide exchange factor 3
VSIG2	ENSCHAG00000015204	protein_coding	Atlantic herring	17	17.2303	V-set and immunoglobulin domain containing 2
esamb	ENSCHAG00000015318	protein_coding	Atlantic herring	17	17.2360	endothelial cell adhesion molecule b
phldb2b	ENSCHAG00000000569	protein_coding	Atlantic herring	17	22.2681	pleckstrin homology-like domain, family B, member 2b
	ENSCHAG00000022205	protein_coding	Atlantic herring	18	3.2307
map7d1b	ENSCHAG00000001085	protein_coding	Atlantic herring	19	2.8474	MAP7 domain containing 1b
pard6gb	ENSCHAG00000018474	protein_coding	Atlantic herring	19	26.1583	partitioning defective 6 homolog gamma-like
	ENSCHAG00000003502	lncRNA	Atlantic herring	20	3.6529
si:ch211-114c17.1	ENSCHAG00000012100	protein_coding	Atlantic herring	20	1.9796	si:ch211-114c17.1
ints5	ENSCHAG00000014893	protein_coding	Atlantic herring	20	1.9997	integrator complex subunit 5
	ENSCHAG00000014917	protein_coding	Atlantic herring	20	2.0050
scyl1	ENSCHAG00000015059	protein_coding	Atlantic herring	20	2.0788	SCY1-like, kinase-like 1
fut11	ENSCHAG00000015304	protein_coding	Atlantic herring	20	2.0904	fucosyltransferase 11 (alpha (1,3) fucosyltransferase)
nlgn3a	ENSCHAG00000015402	protein_coding	Atlantic herring	20	2.1299	neuroligin 3a
gria3b	ENSCHAG00000015907	protein_coding	Atlantic herring	20	2.4015	glutamate receptor 3-like
thoc2	ENSCHAG00000018329	protein_coding	Atlantic herring	20	2.5005	THO complex 2
acsl4a	ENSCHAG00000022333	protein_coding	Atlantic herring	20	2.5942	acyl-CoA synthetase long chain family member 4a
mid2	ENSCHAG00000023113	protein_coding	Atlantic herring	20	2.6461	midline 2
TSC22D3	ENSCHAG00000023557	protein_coding	Atlantic herring	20	2.7778	TSC22 domain family member 3
pcdh11	ENSCHAG00000023575	protein_coding	Atlantic herring	20	3.1678	protocadherin 11
klhl4	ENSCHAG00000023590	protein_coding	Atlantic herring	20	3.3752	kelch-like family member 4
polr2gl	ENSCHAG00000023794	protein_coding	Atlantic herring	20	3.4584	polymerase (RNA) II (DNA directed) polypeptide G-like
arap3	ENSCHAG00000001152	protein_coding	Atlantic herring	20	3.5352	ArfGAP with RhoGAP domain, ankyrin repeat and PH domain 3
	ENSCHAG00000016120	protein_coding	Atlantic herring	20	4.7310	fibroblast growth factor 13-like
	ENSCHAG00000006390	protein_coding	Atlantic herring	20	6.2301
zgc:154054	ENSCHAG00000014586	protein_coding	Atlantic herring	20	18.8587	zgc:154054
rbm26	ENSCHAG00000015953	protein_coding	Atlantic herring	21	10.9317	RNA binding motif protein 26
diaph3	ENSCHAG00000018587	protein_coding	Atlantic herring	21	11.9649	diaphanous-related formin 3
bmpr1bb	ENSCHAG00000027155	protein_coding	Atlantic herring	21	17.0161	bone morphogenetic protein receptor, type IBb
elf2b	ENSCHAG00000015150	protein_coding	Atlantic herring	22	11.7046	ETS-related transcription factor Elf-2-like
sclt1	ENSCHAG00000015265	protein_coding	Atlantic herring	22	12.4100	sodium channel and clathrin linker 1
htt	ENSCHAG00000017705	protein_coding	Atlantic herring	22	12.4774	huntingtin
	ENSCHAG00000021013	protein_coding	Atlantic herring	22	13.2178
chd8	ENSCHAG00000024247	protein_coding	Atlantic herring	22	15.9248	chromodomain helicase DNA binding protein 8
	ENSCHAG00000012930	protein_coding	Atlantic herring	22	17.7708
spsb4a	ENSCHAG00000026022	protein_coding	Atlantic herring	22	23.9880	splA/ryanodine receptor domain and SOCS box containing 4
a1cf	ENSCHAG00000006762	protein_coding	Atlantic herring	23	2.1361	APOBEC1 complementation factor
prkg1b	ENSCHAG00000006961	protein_coding	Atlantic herring	23	2.1615	protein kinase cGMP-dependent 1b
ttyh2	ENSCHAG00000011659	protein_coding	Atlantic herring	23	2.6609	tweety family member 2
kif19	ENSCHAG00000011829	protein_coding	Atlantic herring	23	2.7730	kinesin family member 19
	ENSCHAG00000012509	protein_coding	Atlantic herring	23	2.8448
slc16a5a	ENSCHAG00000018798	protein_coding	Atlantic herring	23	3.7991	monocarboxylate transporter 6-like
si:ch211-248l17.3	ENSCHAG00000009285	protein_coding	Atlantic herring	23	4.5331	si:ch211-248l17.3
KATNIP	ENSCHAG00000009451	protein_coding	Atlantic herring	23	4.5987	KIAA0556
	ENSCHAG00000005316	protein_coding	Atlantic herring	25	2.6131
